# Supplementary material for: MyoD phosphorylation on multiple C terminal sites regulates myogenic conversion activity
Source: Biochem Biophys Res Commun. 2016 Dec 2;481(1-2):97–103. doi: 10.1016/j.bbrc.2016.11.009 (PMC5127879; doi:10.1016/j.bbrc.2016.11.009)
Supplement: Supplementary file 2 [file mmc2.zip]

Archive with 3 entries (3 files):
- coi_disclosure_AP.pdf
- coi_disclosure_JD.pdf
- coi_disclosure_LH.pdf
